# Supplementary material for: In Silico Analysis of the Antagonist Effect of Enoxaparin on the ApoE4–Amyloid-Beta (Aβ) Complex at Different pH Conditions
Source: Biomolecules. 2022 Mar 25;12(4):499. doi: 10.3390/biom12040499 (PMC9027285; doi:10.3390/biom12040499)
Supplement: Supplementary file 1 [file biomolecules-12-00499-s001.zip]

Archive with 1 entries (1 files):
- biomolecules-1558953-supplementary.pdf
